# Supplementary material for: Fertility preservation after gonadotoxic treatments for cancer and autoimmune diseases
Source: J Ovarian Res. 2023 Aug 10;16:159. doi: 10.1186/s13048-023-01250-x (PMC10416401; doi:10.1186/s13048-023-01250-x)
Supplement: Supplementary file 2 — Additional file 2: Supplementary Table 1. Participants' characteristics and ART outcome. Supplementary Table 2. Clinical outcomes: Characteristics of patients before gonadotoxic treatment. Supplementary Table 3. Effects of age, AMH, the total dosage of gonadotropin use, and gonadotoxic treatments on the number of oocytes retrieved. Supplementary Table 4. Effects of age, AMH, the total dosage of gonadotropin use, and gonadotoxic treatments on the number of MII oocytes retrieved. [file 13048_2023_1250_MOESM2_ESM.xlsx]

## Sheet: Supplementary Table 1
Supplementary Table 1. Clinical outcomes| Characteristics and embryological outcome of patients after gonadotoxic treatment
		Participant characteristics						Ovarian stimulation characteristics
Case	Trial of ovarian stimulation	Age (years)	Disease	Interval since first treatment (years)	Gonadotoxic treatment before fertility preservation	AFC	AMH (ng/ml)	Stimulation start timing	LH suppression regimen	Starting dose of Gonadotropin (IU)	Duration of Gonadotropin use (days)	Total dosage of Gonadotropin use (IU)	Triggar	Number of oocyte retrieved (n)	Number of MII oocytes retrieved (n)	Number of MI oocytes retrieved (n)	Number of GV oocytes retrieved (n)	Mature oocyte rate (%)*	Method for fertilization
1	1	18	Osteosarcoma	1	Doxorubicin, cisplatin, methotrexate	11	0.74	Random	GnRH antagonist+PPOS	225	12	2775	hCG	7	7	0	0	100	N/A
2	1	26	B-cell acute lymphoblastic leukemia	7	Hematopoietic stem cell transplantation	4	0.29	Random	GnRH antagonist	150	9	1250	hCG	4	4	0	0	100	N/A
	2			7		4		Normal (Day 1-4)	GnRH antagonist+PPOS	150	9	1200	hCG	4	4	0	0	100	N/A
	3			7		4		Random	GnRH antagonist	150	9	1350	hCG	4	3	1	0	75	N/A
	4			7		4		Normal (Day 1-4)	GnRH antagonist	150	9	2100	hCG	10	8	1	1	80	N/A
3	1	24	IgA vasculitis	1	Prednisolone, mycophenolate mofetil, rituximab, tacrolims	24	5.49	Random	GnRH antagonist	150	14	3300	hCG	3	3	0	0	100	N/A
4	1	40	Sjogren syndrome	6	Prednisolone, tacrolims	2	0.151	Normal (Day 1-4)	GnRH antagonist	150	7	450	hCG	0	0	0	0	N/A	ICSI
	2			6		2		Random	GnRH antagonist	150	16	1950	hCG	1	0	0	0	0	ICSI
	3			7		2		Normal (Day 1-4)	PPOS	150	7	600	hCG	0	0	0	0	N/A	ICSI
	4			7		2		Normal (Day 1-4)	PPOS	150	17	1350	hCG	0	0	0	0	N/A	ICSI
5	1	23	Osteodsarcoma	3	Cisplatin, doxorubicin, methotrexate	3	1.04	Normal (Day 1-4)	GnRH antagonist	150	9	450	hCG	1	1	0	0	100	N/A
	2			3		3		Normal (Day 1-4)	GnRH antagonist	150	17	1650	hCG	3	3	0	0	100	N/A
	3			3		3		Normal (Day 1-4)	GnRH antagonist	150	17	1650	hCG	3	3	1	0	100	N/A
Footnote. Data are median (quartile) unless stated otherwise. AFC, antral follicle count; AMH, anti-Mullerian hormone; LH, luteinizing hormone; GnRH, gonadotrophin-releasing hormone; PPOS, Progestin-Primed Ovarian Stimulation; hCG, human chorionic gonadotropin; MI/II, metaphase I/II; GV, germinal vesicle; N/A, not applicable; ICSI, Intracytoplasmic sperm injection. * MII oocytes / retrived oocyte…

## Sheet: Supplementary Table 2
Supplementary Table 2. Clinical outcomes| Characteristics of patients before gonadotoxic treatment
Case	Age (years)	pre/post- gonadotoxic treatment	Disease	Treatment plan
1	33	pre	Breast cancer	Docetaxel, cyclophosphamide, leuprorelin, trastuzumab
2	44	pre	Breast cancer	Tamoxifen
3	31	pre	Breast cancer	Cyclophosphamide, epirubicin, fluorouracil, docetaxel, radiation, hormone therapy
4	36	pre	Breast cancer	Cyclophosphamide, epirubicin, fluorouracil, leuprorelin, exemestane
5	38	pre	Malignant lymphoma	Rituximab , cyclophosphamide, doxorubicin, vincristine, prednisolone, radiation
6	38	pre	Breast cancer	Cyclophosphamide, epirubicin, fluorouracil, docetaxel, radiation
7	30	pre	Breast cancer	Radiation, tamoxifen
8	28	pre	Breast cancer	Epirubicin, endoxan, taxotere, tamoxifen
9	37	pre	Breast cancer	Chemoterapy (unknown), hormone therapy
10	18	post	Osteosarcoma	Doxorubicin, cisplatin, methotrexate
11	30	pre	Lung cancer	Carboplatin, vinorelbine, pembrolizumab, paclitazel, crizotinib
12	40	pre	Hodgkin lymphoma	Brentuximab vedotin, doxorubicin, vinblastine, dacarbazine
13	30	pre	Breast cancer	Epirubicin, endoxan, docetaxel
14	21	pre	Breast cancer	Docetaxel, cyclophosphamide
15	35	pre	Breast cancer	Chemoterapy (unknown), radiation, hormone therapy
16	31	pre	Breast cancer	Tamoxifen
17	18	pre	Acute lymphoblastic leukemia	Hematopoietic stem cell transplantation
18	26	post	B-cell acute lymphoblastic leukemia	Hematopoietic stem cell transplantation
19	24	post	IgA vasculitis	Prednisolone, mycophenolate mofetil, rituximab, tacrolims
20	29	pre	Cervical cancer	Cisplatin
21	43	pre	Breast cancer	Epirubicin, endoxan, docetaxel, radiation, tamoxifen
22	40	post	Sjogren syndrome	Prednisolone, tacrolims
23	38	pre	Breast cancer	Tamoxifen
24	37	pre	Breast cancer	Anthracycline, taxane, and trastuzumab, radiation
25	23	post	Osteosarcoma	Cisplatin, doxorubicin, methotrexate
26	32	pre	Breast cancer	Epirubicin, endoxan, docetaxel, hormone therapy
27	30	pre	Nasal cavity cancer	Cisplatin, radiation
28	25	pre	Hodgkin lymphoma	Doxorubicin, bleomycin, vinblastine, dacarbazine
29	44	pre	Breast cancer	Hormone therapy
30	27	pre	Tongue cancer	Chemoterapy (unknown) and radiation
31	27	pre	Ovarian cancer	Bleomycin, etoposide, cisplatin
32	34	pre	Lung cancer	Cisplatin, pemetrexed
33	37	pre	Systemic lupus erythematosus	Endoxan
34	29	pre	Ovarian cancer	Docetaxel, cyclophosphamide
35	35	pre	Breast cancer	Hormone therapy
36	32	pre	Systemic lupus erythematosus	Tacrolimus, mycophenolic acid mofetil, rituximab
37	35	pre	Breast cancer	Hormone therapy, radiation
38	32	pre	Breast cancer	Unknown
39	29	pre	Ascending colon cancer	Avastin
40	36	pre	Breast cancer	Hormone therapy, radiation
41	36	pre	Multiple myeloma	Velcade, revlamid, dexamethasone, peripheral blood stem cell transplant, lenalidomide
42	33	pre	Stomach cancer	Tegafur, gimerasil, oterasil potassium, oxaliplatin
43	33	pre	Breast cancer	Radiation, tamoxifen

## Sheet: Supplementary Table 3
Supplementary Table 3. The effects of age, AMH, the total dosage of gonadotropin use, and gonadotoxic treatments on the number of oocytes retrieved.
Variables	β	SE	95% CI	P-value
Age	-0.21	0.05	[-0.30, -0.12]	< .001
AMH	0.4	0.03	[ 0.33, 0.46]	< .001
Total dosage of gonadotropin use	0.3	0.04	[ 0.21, 0.38]	< .001
Gonadotoxic treatments	-0.39	0.07	[-0.54, -0.27]	< .001
Footnote. β, standardized partial regression coefficients; SE, standard error; CI, confidence interval

## Sheet: Supplementary Table 4
Supplementary Table 4. The effects of age, AMH, the total dosage of gonadotropin use, and gonadotoxic treatments on the number of MII oocytes retrieved
Variables	β	SE	95% CI	P-value
Age	-0.27	0.05	[-0.37, -0.17]	< .001
AMH	0.43	0.04	[ 0.36, 0.50]	< .001
Total dosage of gonadotropin use	0.27	0.05	[ 0.18, 0.36]	< .001
Gonadotoxic treatments	-0.39	0.07	[-0.54, -0.25]	< .001
Footnote. β, standardized partial regression coefficients; SE, standard error; CI, confidence interval
